# Supplementary material for: Association Between Body Image and Quality of Life of Women Who Underwent Breast Cancer Surgery
Source: Int J Environ Res Public Health. 2025 Jul 15;22(7):1114. doi: 10.3390/ijerph22071114 (PMC12294835; doi:10.3390/ijerph22071114)
Supplement: Supplementary file 1 [file ijerph-22-01114-s001.zip]

Archive with 1 entries (1 files):
- ijerph-3668342-supplementary.pdf
